# Supplementary material for: Validation of G6PD Point-of-Care Tests among Healthy Volunteers in Yangon, Myanmar
Source: PLoS One. 2016 Apr 1;11(4):e0152304. doi: 10.1371/journal.pone.0152304 (PMC4818080; doi:10.1371/journal.pone.0152304)
Supplement: S1 Table — (XLSX) [file pone.0152304.s001.xlsx]

## Sheet: Sheet1
Spectrophotometry (IU/gHb) 40% threshold
	AUC	95% CI	P value
Referent	1
CareStarta	0.9405	0.9166 , 0.9644	<0.001		a intermediate test results combined with deficient test results
CareStartb	0.8825	0.8357 , 0.9293	<0.001		b intermediate test results combined with normal test results
FSTa	0.9759	0.9569 , 0.9949	0.0499
FSTb	0.9323	0.8935 , 0.9711	0.0024
Spectrophotometry (IU/gHb) 30% threshold
	AUC	95% CI	P value
Referent	1
CareStarta	0.9429	0.9208 , 0.965	<0.001
CareStartb	0.9073	0.863 , 0.9516	0.0002
FSTa	0.9787	0.9634 , 0.994	0.0261
FSTb	0.9769	0.9522 , 1.0016	0.2627
Spectrophotometry (IU/gHb) 20% threshold
	AUC	95% CI	P value
Referent	1
CareStarta	0.9447	0.9255 , 0.9639	<0.001
CareStartb	0.9248	0.8821 , 0.9675	0.0022
FSTa	0.9723	0.9543 , 0.9903	0.01
FSTb	0.9861	0.9689 , 1.0033	0.4508
Spectrophotometry (U/RBC) 40% threshold
	AUC	95% CI	P value
Referent	1
CareStarta	0.9405	0.9166 , 0.9644	<0.001
CareStartb	0.8825	0.8357 , 0.9293	<0.001
FSTa	0.9686	0.9457 , 0.9915	0.0285
FSTb	0.9323	0.8935 , 0.9711	0.0024
Spectrophotometry (U/RBC) 30% threshold
	AUC	95% CI	P value
Referent	1
CareStarta	0.9429	0.9208 , 0.965	<0.001
CareStartb	0.9152	0.8725 , 0.9579	<0.001
FSTa	0.9708	0.9498 , 0.9918	0.0251
FSTb	0.969	0.9408 , 0.9972	0.125
Spectrophotometry (U/RBC) 20% threshold
	AUC	95% CI	P value
Referent	1
CareStarta	0.9421	0.9217 , 0.9625	<0.001
CareStartb	0.9183	0.8726 , 0.964	0.0004
FSTa	0.9696	0.9504 , 0.9888	0.002
FSTb	0.9833	0.9647 , 1.0019	0.0784
Spectrophotometry (IU/gHb) 30% threshold , only Males
	AUC	95% CI	P value
Referent	1
CareStarta	0.9635	0.9437 , 0.9833	<0.001
CareStartb	0.9235	0.8784 , 0.9686	<0.001
FSTa	0.9817	0.9637 , 0.9997	0.1871
FSTb	0.9903	0.9732 , 1.0074	1
Spectrophotometry (IU/gHb) 30% threshold , only Females
	AUC	95% CI	P value
Referent	1
CareStarta	0.8931	0.7941 , 0.9921	<0.001
CareStartb	0.8339	0.684 , 0.9838	<0.001
FSTa	0.9818	0.9734 , 0.9902	0
FSTb	0.8989	0.7682 , 1.0296	0
